# Supplementary material for: Alcohol Recognition and Desire to Drink of Extended Alcohol Brand Logos
Source: Int J Environ Res Public Health. 2022 Sep 17;19(18):11756. doi: 10.3390/ijerph191811756 (PMC9517033; doi:10.3390/ijerph191811756)
Supplement: Supplementary file 1 [file ijerph-19-11756-s001.zip]

Archive with 1 entries (1 files):
- ijerph-1880807-supplementary.pdf
